# Supplementary material for: Boosting Smoking Cessation Intervention Utilization in Chinese Health Care Providers: A Randomized Controlled Trial of the “WeChat WeQuit” Medical Education Program
Source: Nicotine Tob Res. 2024 Jul 31;27(1):61–72. doi: 10.1093/ntr/ntae166 (PMC11663801; doi:10.1093/ntr/ntae166)
Supplement: ntae166_suppl_Supplementary_Data [file ntae166_suppl_supplementary_data.zip]

Archive with 7 entries (7 files):
- Table S3.docx
- Table S4.docx
- Appendix.docx
- Figure S1 Flowgram.docx
- Supplementary .docx
- Table S1 Pilot study sample characteristics.docx
- Table S2 Satisfaction with the programme.docx
